# Supplementary material for: Single-cell and bulk transcriptome analyses reveal elevated amino acid metabolism promoting tumor-directed immune evasion in colorectal cancer
Source: Front Immunol. 2025 May 22;16:1575829. doi: 10.3389/fimmu.2025.1575829 (PMC12137356; doi:10.3389/fimmu.2025.1575829)
Supplement: Supplementary file 7 [file Table1.xlsx]

## Sheet: Sheet1
Supplementary Table 1 - Genes Used for Amino Acid Metabolism Score Calculation
	Gene	Full Name				Function								Relation to Amino Acid Metabolism
Serine/Glycine/One-Carbon Metabolism (Folate and Methionine Cycle)
1	DHFR	Dihydrofolate Reductase				reduces dihydrofolate to tetrahydrofolate								provides reduced folate necessary for serine and methionine synthesis
2	MTHFD1	Methylenetetrahydrofolate Dehydrogenase 1				converts tetrahydrofolate to 10-formyltetrahydrofolate								supports the folate cycle, supplying one-carbon units for amino acid biosynthesis
3	MTHFD2	Methylenetetrahydrofolate Dehydrogenase 2				a bifunctional enzyme with methylenetetrahydrofolate dehydrogenase and methenyltetrahydrofolate cyclohydrolase activities								supplies formyl and methenyl groups essential for serine/glycine interconversion
4	MTHFD2L	Methylenetetrahydrofolate Dehydrogenase 2 Like				a bifunctional enzyme with methylenetetrahydrofolate dehydrogenase and methenyltetrahydrofolate cyclohydrolase activities								functions similarly to MTHFD2 in one-carbon metabolism supporting amino acid synthesis
5	SHMT2	Serine Hydroxymethyltransferase 2				converts serine to glycine								directly catalyzes serine-to-glycine conversion, a key amino acid metabolic step
6	PSAT1	Phosphoserine Aminotransferase 1				catalyzes the synthesis of phosphoserine from 3-phosphoglycerate								essential for serine biosynthesis from glycolytic intermediates
Amino Acid Metabolism
7	SMS	Spermine Synthase				catalyzes the synthesis of spermine from spermidine								part of the polyamine biosynthesis pathway, downstream of ornithine metabolism
8	ODC1	Ornithine Decarboxylase 1				catalyzes the decarboxylation of ornithine to putrescine								catalyzes the first step in polyamine synthesis from ornithine, an amino acid derivative
9	GOT2	Glutamic-Oxaloacetic Transaminase 2				catalyzes the conversion between aspartate and oxaloacetate								links amino acid metabolism and the TCA cycle via aspartate transamination
10	ADI1	Acireductone Dioxygenase 1				involved in decarboxylating S-adenosylmethionine (SAMe)								participates in methionine salvage, linked to polyamine metabolism
11	PCBD1	Pterin-4 Alpha-Carbinolamine Dehydratase 1				involved in tetrahydrobiopterin synthesis								supports amino acid hydroxylation by regenerating tetrahydrobiopterin
12	ASS1	Argininosuccinate Synthase 1				catalyzes the conversion of citrulline and aspartate to argininosuccinate								catalyzes a key step in the urea cycle, essential for nitrogen disposal from amino acids
13	PYCR1	Pyrroline-5-Carboxylate Reductase 1				converts pyrroline-5-carboxylate to proline								involved in proline biosynthesis from glutamate-derived intermediates
Amino Acid Transport
14	SLC3A2	Solute Carrier Family 3 Member 2				forms a heterodimer with SLC7A1 to mediate neutral amino acid transport								mediates uptake of neutral and basic amino acids across membranes
15	SLC7A1	Solute Carrier Family 7 Member 1				forms a heterodimer with SLC3A2 to mediate neutral amino acid transport								partners with SLC3A2 for cationic amino acid transport
16	SLC7A5	Solute Carrier Family 7 Member 5				involved in the transport of large neutral amino acids such as leucine and tryptophan								transports large neutral amino acids, critical for cellular amino acid homeostasis
Energy Metabolism and Redox Regulation
17	HSD17B10	Hydroxysteroid 17-Beta Dehydrogenase 10				catalyzes the oxidation of a wide variety of fatty acids and steroids								supports amino acid catabolism by maintaining mitochondrial redox balance
18	PARK7	Parkinsonism Associated Deglycase				protects cells from oxidative stress and regulates mitochondrial function								protects amino acid metabolism enzymes from oxidative damage
19	GCSH	Glycine Cleavage System Protein H				catalyzes the first step in glutathione biosynthesis								central to glycine cleavage, linking to amino acid catabolism and glutathione synthesis
20	SOD1	Superoxide Dismutase 1				converts superoxide radicals into hydrogen peroxide								maintains redox environment favorable for amino acid metabolism
21	GSTP1	Glutathione S-Transferase Pi 1				involved in detoxification by catalyzing the conjugation of glutathione to a variety of substrates								detoxifies reactive species produced during amino acid metabolism
22	GPX4	Glutathione Peroxidase 4				reduces lipid hydroperoxides to their corresponding alcohols								prevents oxidative damage to membranes, indirectly supporting amino acid homeostasis
23	GSTO1	Glutathione S-Transferase Omega 1				involved in detoxification processes								detoxifies harmful metabolites arising from amino acid turnover
24	PTGES2	Prostaglandin E Synthase 2				catalyzes the production of prostaglandin E2 (PGE2)								modulates inflammatory signals that influence amino acid metabolism
25	GLO1	Glyoxalase I				detoxifies methylglyoxal								detoxifies methylglyoxal, a byproduct of amino acid metabolism
Purine and Pyrimidine Metabolism
26	TYMS	Thymidylate Synthetase				catalyzes the conversion of deoxyuridine monophosphate (dUMP) to deoxythymidine monophosphate (dTMP)								supports nucleotide synthesis; one-carbon metabolism links to amino acid-derived folates
27	GART	Glycinamide Ribonucleotide Transformylase				catalyzes the addition of formate to ribose								uses formate from one-carbon metabolism, which is tied to serine/glycine metabolism
28	NIT2	Nitrilase Family Member 2				involved in the breakdown of nitriles								detoxifies nitriles, which may arise from amino acid catabolism
29	MTAP	Methylthioadenosine Phosphorylase				involved in the salvage pathway for adenine and methionine								salvages methionine, linking nucleotide and amino acid metabolism
30	ATIC	5-Aminoimidazole-4-Carboxamide Ribonucleotide Formyltransferase/IMP Cyclohydrolase				catalyzing the conversion of AICAR to IMP								connects purine synthesis to one-carbon metabolism reliant on amino acids
Metabolic Regulator
31	MYC	MYC Proto-Oncogene				coordinates metabolic changes to support rapid cell proliferation								orchestrates metabolic reprogramming, upregulating amino acid metabolism to fuel proliferation
