# Supplementary material for: Single-cell and bulk transcriptome analyses reveal elevated amino acid metabolism promoting tumor-directed immune evasion in colorectal cancer
Source: Front Immunol. 2025 May 22;16:1575829. doi: 10.3389/fimmu.2025.1575829 (PMC12137356; doi:10.3389/fimmu.2025.1575829)
Supplement: Supplementary file 8 [file Table2.xlsx]

## Sheet: Sheet1
Supplementary Table 2 - Published Gene Sets Indicating Functional Pathways
Score Genesets
exhaustion signature (Zheng et al., Science, 2021)	CXCL13	TNFRSF1B	RGS2	TIGIT	CD27	TNFRSF9	SLA	RNF19A	INPP5F	XCL2	HLA-DMA	FAM3C	UQCRC1	WARS	EIF3L	KCNK5	TMBIM6	CD200	ZC3H7A	SH2D1A	ATP1B3	MYO7A	THADA	PARK7	EGR2	FDFT1	CRTAM	IFI16
angiogenesis signature (Zhang et al., Cell, 2020)	CCND2	CCNE1	CD44	CXCR4	E2F3	EDN1	EZH2	FGF18	FGFR1	FYN	HEY1	ITGAV	JAG1	JAG2	MMP9	NOTCH1	PDGFA	PTK2	SPP1	STC1	TNFAIP6	TYMP	VAV2	VCAN	VEGFA
