# Supplementary material for: Single-cell and bulk transcriptome analyses reveal elevated amino acid metabolism promoting tumor-directed immune evasion in colorectal cancer
Source: Front Immunol. 2025 May 22;16:1575829. doi: 10.3389/fimmu.2025.1575829 (PMC12137356; doi:10.3389/fimmu.2025.1575829)
Supplement: Supplementary file 9 [file Table3.xlsx]

## Sheet: Sheet1
Supplementary Table 3 - Differential Expression Analysis of 31 Genes Across Two scRNA-seq Cohorts
GSE205506							GSE132465
	p_val	avg_log2FC	pct.1	pct.2	p_val_adj			p_val	avg_log2FC	pct.1	pct.2	p_val_adj
PSAT1	0	4.97722	0.302	0.016	0		GCSH	1.81e-267	0.993954	0.697	0.419	4.45e-263
SLC7A5	0	4.81463	0.31	0.016	0		MYC	3.98e-244	0.947687	0.748	0.476	9.76e-240
PYCR1	0	2.59143	0.294	0.08	0		PSAT1	4.14e-108	0.925837	0.364	0.184	1.02e-103
MTHFD2	0	2.55736	0.329	0.087	0		SHMT2	1.85e-207	0.910948	0.614	0.356	4.55e-203
SHMT2	0	2.45047	0.347	0.104	0		MTHFD2L	3.68e-113	0.831923	0.429	0.24	9.03e-109
DHFR	0	2.33416	0.312	0.098	0		TYMS	1.95e-80	0.745263	0.298	0.151	4.79e-76
SLC7A1	0	2.13988	0.324	0.119	0		GLO1	1.72e-191	0.706184	0.758	0.527	4.23e-187
SLC3A2	0	1.96725	0.376	0.152	0		PCBD1	1.5e-235	0.615048	0.906	0.699	3.68e-231
ASS1	0	1.93485	0.519	0.284	0		DHFR	2.14e-58	0.594349	0.305	0.181	5.26e-54
MYC	0	1.93254	0.443	0.185	0		MTHFD1	7.74e-57	0.559644	0.289	0.17	1.9e-52
MTHFD1	0	1.84695	0.282	0.11	0		ODC1	4.9e-167	0.526181	0.842	0.614	1.2e-162
ODC1	0	1.83182	0.416	0.184	0		PTGES2	2.12e-131	0.516814	0.67	0.465	5.21e-127
TYMS	0	1.81966	0.253	0.082	0		ATIC	2.31e-117	0.510673	0.568	0.362	5.67e-113
GLO1	0	1.80134	0.335	0.145	0		HSD17B10	2.2e-139	0.466339	0.781	0.564	5.41e-135
GCSH	0	1.73416	0.286	0.128	0		GOT2	3.63e-96	0.450409	0.539	0.341	8.92e-92
PTGES2	0	1.6538	0.462	0.252	0		PARK7	5.35e-164	0.445231	0.91	0.71	1.31e-159
PCBD1	0	1.59003	0.487	0.26	0		NIT2	8.53e-87	0.408049	0.558	0.388	2.09e-82
GSTO1	0	1.47311	0.473	0.251	0		SLC3A2	6.17e-96	0.375282	0.733	0.552	1.51e-91
ADI1	0	1.43327	0.433	0.244	0		GSTP1	6.78e-126	0.37332	0.98	0.893	1.66e-121
GOT2	0	1.40006	0.343	0.178	0		MTHFD2	6.34e-66	0.361457	0.627	0.468	1.56e-61
ATIC	0	1.38496	0.307	0.153	0		SMS	8.27e-153	0.331623	0.85	0.633	2.03e-148
MTAP	0	1.37969	0.251	0.12	0		ADI1	5.39e-84	0.285025	0.765	0.576	1.32e-79
GPX4	0	1.34205	0.546	0.348	0		PYCR1	1.61e-60	0.253871	0.666	0.495	3.94e-56
PARK7	0	1.30712	0.523	0.313	0		GSTO1	2.35e-60	0.222692	0.742	0.575	5.77e-56
HSD17B10	0	1.28682	0.353	0.192	0		SLC7A1	1.43e-26	0.178263	0.419	0.322	3.52e-22
GSTP1	0	1.15349	0.732	0.506	0		GART	1.99e-14	-0.110933	0.349	0.284	4.88e-10
SOD1	0	1.13828	0.701	0.489	0		ASS1	4.57e-18	-0.275871	0.73	0.577	1.12e-13
SMS	0	1.13568	0.419	0.242	0
NIT2	2.98679e-237	1.12906	0.252	0.138	6.69997e-233
GART	3.77665e-267	1.12172	0.277	0.153	8.47178e-263
MTHFD2L	2.60753e-258	1.11599	0.284	0.161	5.84922e-254
