# Supplementary material for: Single-cell and bulk transcriptome analyses reveal elevated amino acid metabolism promoting tumor-directed immune evasion in colorectal cancer
Source: Front Immunol. 2025 May 22;16:1575829. doi: 10.3389/fimmu.2025.1575829 (PMC12137356; doi:10.3389/fimmu.2025.1575829)
Supplement: Supplementary file 10 [file Table4.xlsx]

## Sheet: Sheet1
Supplementary Table 4 - List of Experimental Materials and Reagents
Reagents	Source	Identifier
DMEM with High Glucose	Hyclone	Cat# SH30243.01
RPMI-1640	Gibco	Cat# C22400500BT
Opti-MEM	Gibco	Cat# 31985070
fetal bovine serum	Corning	Cat# 35-179-CV
Pen Strep Solution	Gibco	Cat# 15070063
DharmaFECT-1 transfection reagent	Dharmacon	Cat# T-2001-03
Mycoplasma via Mycolor One-Step Mycoplasma Detector	Vazyme	Cat# D201
Radio Immunoprecipitation Assay lysis buffer	Epizyme	Cat# PC103
Protease inhibitor cocktail	MCE	Cat# HY-K0010
Phosphatase inhibitor cocktail I	MCE	Cat# HY-K0021
Phosphatase inhibitor cocktail II	MCE	Cat# HY-K0022
mouse IL-2	MCE	Cat# HY-P7077
Cell Counting Kit-8	DOJINO	Cat# CK04
EasySep mouse CD8+ T cell isolation kit	STEMCELL	Cat# 19853
Fixable Viability Stain 780	BD	Cat# 565388
Fixation/Permeablization Kit	BD	Cat# 554714
RNAsimple Total RNA kit	TIANGEN	Cat# DP419
PrimeScrip RT reagent kit	Takara	Cat# RR037A
TB Green Premix Ex Taq II	Takara	Cat# RR820A
﻿Leukocyte Activation Cocktail, with BD GolgiPlug	BD	﻿Cat# 550583
Antibodies
PSAT1 Polyclonal antibody	proteintech	Cat# 10501-1-AP
SHMT2 Polyclonal antibody	proteintech	Cat# 11099-1-AP
Beta Actin Recombinant antibody	proteintech	Cat# 81115-1-RR
Alpha Tubulin Polyclonal antibody	proteintech	Cat# 11224-1-AP
FITC Rat Anti-Mouse CD8a	BD	Cat# 553031
PE/Cyanine 7 anti-human/mouse Granzyme B Recombinat	BioLegend	Cat# 396410
anti-CD3	BioLegend	Cat# 100339
anti-CD28	BioLegend	Cat# 102115
Experimental model: Cell Lines
Mus: MC38	BMCR	﻿3111C0001CCC000523
Mus: CT26	ATCC	﻿CRL-2638
Experimental model: Organisms
﻿Mouse: C57BL/6J	Shanghai Model Organisms	N/A
﻿Mouse: BALB/c	Shanghai Model Organisms	N/A
Oligonucleotides
Psat1-F: 5’-TCGCTCAGAGAGTGCCCATCAG-3'	Sangon Biotech	N/A
Psat1-R: 5’-CATTCCAGGACCATGCCCATGAC-3'	Sangon Biotech	N/A
Shmt2-F: 5’-TGGAACTCGTCTCCATCACAGC-3'	Sangon Biotech	N/A
Shmt2-R: 5’-GACTCTACGGAAGTCGTCCTCA-3'	Sangon Biotech	N/A
siRNAs
si-Psat1: sense (5'-3') GCUCCAUCAAAUCCCAAAUTT; anti-sense (5'-3') AUUUGGGAUUUGAUGGAGCTT	GenePharma	N/A
si-Shmt2: sense (5'-3') CUUUCAAGUACGCGGAUGUTT; anti-sense (5'-3') ACAUCCGCGUACUUGAAAGTT	GenePharma	N/A
